# Supplementary material for: Flexible ureteroscopic lithotripsy with a suctioning ureteral access sheath for removing upper urinary calculi under local anesthesia
Source: Front Surg. 2023 Aug 31;10:1242981. doi: 10.3389/fsurg.2023.1242981 (PMC10563815; doi:10.3389/fsurg.2023.1242981)
Supplement: Supplementary file 1 [file Table1.xlsx]

## Sheet: Unilateral group
					Comorbidities							History of surgery on surgical ipsilateral side							Stone location of surgical ipsilateral side					Hydronephrosis at surgical ipsilateral side								SFR of surgical ipsilateral side at postoperative day		VAS			Complications
number	age	gender	BMI	ASA	Hypertension	Diabetes mellitus	Coronary atherosclerotic heart disease	Chronic obstructive pulmonary disease	Renal insufficiency	Cerebral infarction	Operative side	ESWL	RIRS	PCNL	Laparoscopic surgery	Midstream urine culture	Stone size	Stone hardness	Pelvis	Upper calyx	Middle calyx	Lower calyx	Proximal ureter	No	Mild	Moderate	Gross	Preoperative ureteral stent existence at surgical side	Operative time	Hemoglobin loss	Postoperative hospitalization	day 1	day 30	Intraoperative	at 6h postoperatively	at 24h postoperatively	fever	Stent pain	Urosepsis only need additional antibiotics	Steinstrasse
1	27	2	21.48	1							1	0				0	18	673			1		1		1			1	35	-1	2	0	0	3	2	1
2	68	2	26.67	3	1	1					2					0	20	572				1		1				1	65	-5	2	0	0	4	3	2
3	64	1	26.26	2	1	1			1		2		1			0	22	1417			1	1				1		1	70	0	2	1	0	4	2	1
4	75	1	18	3							2					0	25	1171					1			1		1	75	-18	5	0	0	5	5	6		1
5	51	2	26.67	2							1					1	20	885				1	1		1			1	50	-14	6	0	0	4	2	1
6	57	2	20.83	2							1		1			0	22	1687			1			1				1	55	-3	2	1	1	4	2	1
7	59	2	18.83	3							2					0	26	824	1			1			1			1	50	-4	4	0	0	4	2	1
8	55	2	23.31	3		1		1			2		1			0	30	1116			1	1				1		1	80	-16	2	1	1	4	2	1
9	52	2	22.19	2							1			1		0	26	695			1	1					1	1	55	1	3	0	0	3	2	1
10	55	2	22.22	2		1		1			2					0	30	1018			1	1				1		1	60	-9	8	0	0	4	2	1	1
11	27	2	19.98	1							1					1	30	1257				1			1			0	65	-7	3	1	0	3	2	1
12	35	2	24.61	1							2					0	14	925				1				1		1	30	4	2	0	0	3	2	1
13	38	2	25.2	2							2					1	16	573			1				1			1	40	12	3	0	0	3	2	1
14	64	2	27.31	2							2					0	22	1110					1			1		0	45	-11	3	0	0	4	3	1
15	72	2	27.56	2		1			1		2					0	20	453		1		1			1			1	40	-27	6	1	1	3	2	1
16	67	1	24.61	3	1	1	1		1		1					0	14	525					1			1		0	50	-21	2	0	0	5	4	2			1
17	55	2	17.48	2							1				1	1	22	420				1	1		1			1	60	-27	2	0	0	4	2	1
18	48	2	24.34	2							2					1	29	926	1			1			1			1	50	-4	6	0	0	3	2	1
19	53	2	22.22	2							2					0	26	1353	1					1				1	70	6	5	1	0	4	2	1
20	74	2	23.31	3	1	1					1					0	20	986	1						1			1	45	-15	7	0	0	5	2	1
21	33	2	18.8	1							1	1				0	22	607	1							1		1	60	1	5	0	0	3	2	1
22	56	2	30.3	2							1					0	25	793	1							1		0	50	6	6	0	0	4	2	1
23	33	2	31.11	1							2					0	15	685		1						1		0	35	-2	4	0	0	3	2	1
24	57	1	21.88	2	1	1					1					1	24	1190					1	1				1	65	-12	3	1	0	4	4	2				1
25	69	2	20.17	3	1			1	1	1	1		1			1	18	389		1					1			1	50	-3	4	0	0	4	3	2
26	62	2	23.11	2					1		1					1	15	767				1		1				1	50	4	3	0	0	4	2	1
27	63	2	19.53	2							2					0	16	993			1					1		1	55	-13	4	1	1	4	2	1
28	52	2	28.28	2							2					0	17	791	1					1				1	60	-1	2	0	0	4	2	1
29	61	2	22.22	2					1		1					0	30	482	1		1				1			1	50	-10	5	1	0	4	2	1
30	24	2	31.56	1							2					0	22	1127	1						1			1	80	13	4	0	0	3	2	1
31	44	2	19.14	2							1					0	19	1078				1			1			0	55	-6	3	0	0	3	2	1
32	68	2	26.22	2	1	1					2		1			1	10	837					1		1			0	35	9	5	0	0	4	2	1
33	45	2	21.78	3			1				2					0	15	922	1							1		1	50	-7	3	0	0	4	2	1
34	57	2	19.02	2							2					0	22	826	1								1	1	50	-2	6	1	1	4	2	1
35	54	2	26.99	2							1					1	18	922	1			1			1			1	60	-11	3	0	0	4	2	1
36	62	2	25.11	2					1		1					1	16	725				1			1			1	40	-6	3	0	0	4	2	1
37	52	2	22.67	2					1		1			1		1	25	395	1	1					1			1	50	5	3	0	0	4	2	1
38	58	2	23.56	2							1				1	1	22	966		1				1				0	55	-14	3	0	0	4	2	1
39	55	2	20.32	2					1		1					0	26	876	1			1		1				0	55	0	1	0	0	4	2	1
40	54	2	26.95	2							2					1	20	374	1					1				0	70	3	2	1	1	4	2	1
41	54	2	26.95	2							2	1				1	15	388	1						1			1	85	0	1	0	0	4	2	1
42	65	2	26.16	2		1					2					0	13	796					1		1			1	40	-1	2	0	0	4	2	1
43	67	2	20.93	2					1		1					1	13	399					1		1			1	45	-11	1	0	0	4	2	1
44	66	1	21.88	3					1		2					0	11	448					1	1				1	35	6	1	0	0	4	3	2
45	60	2	21.5	2							1					1	18	1442			1						1	1	40	-10	3	0	0	4	2	1
46	51	2	23.19	2							2					0	12	627				1		1				1	30	1	3	0	0	4	2	1

## Sheet: Biliteral group
					Comorbidities							History of surgery on surgical ipsilateral side							Stone location of surgical ipsilateral side					Hydronephrosis at surgical ipsilateral side								SFR of surgical ipsilateral side at postoperative day		VAS			Complications
number	age	gender	BMI	ASA	Hypertension	Diabetes mellitus	Coronary atherosclerotic heart disease	Chronic obstructive pulmonary disease	Renal insufficiency	Cerebral infarction	Operative side	ESWL	RIRS	PCNL	Laparoscopic surgery	Midstream urine culture	Stone size	Stone hardness	Pelvis	Upper calyx	Middle calyx	Lower calyx	Proximal ureter	No	Mild	Moderate	Gross	Preoperative ureteral stent existence at surgical side	Operative time	Hemoglobin loss	Postoperative hospitalization	day 1	day 30	Intraoperative	at 6h postoperatively	at 24h postoperatively	fever	Stent pain	Urosepsis only need additional antibiotics	Steinstrasse
1	66	2	22.89	2						1	1			1		0	15	795	1					1				1	90	-13	2	0	0	3	2	1
1	66	2	22.89	2						1	2			1		0	8	580				1		1				1				1	1
2	64	2	22.32	3						1	1					0	14	435			1		1				1	1	90	-16	5	0	0	3	2	1
2	64	2	22.32	3						1	2			1		0	16	644				1	1				1	1				0	0
3	50	2	27.77	2				1			1					0	13	647		1		1				1		1	80	-2	3	1	1	3	2	1
3	50	2	27.77	2				1			2			1		0	18	933			1					1		1				0	0
4	53	2	23.11	2	1						1			1		0	17	912		1					1			1	100	2	3	0	0	3	2	1
4	53	2	23.11	2	1						2		1			0	10	777					1			1		1				0	0
5	53	2	24.99	2						1	1			1		1	13	573		1		1				1		1	60	-5	2	0	0	3	2	1
5	53	2	24.99	2						1	2			1		1	15	1097			1				1			1				0	0
6	29	2	24.34	1							1					0	16	962			1			1				1	100	-13	2	0	0	3	2	1
6	29	2	24.34	1							2		1			0	15	672				1			1			1				1	0
7	51	2	22.67	2	1	1					1			1		1	20	1173		1		1				1		1	95	-12	3	1	1	3	2	1	1
7	51	2	22.67	2	1	1					2					1	15	680				1					1	1				0	0				1
8	31	2	20.43	1							1		1			0	20	792	1					1				0	85	6	4	0	0	3	2	1
8	31	2	20.43	1							2		1			0	15	857	1	0				1				0				0	0
9	61	2	25.21	2		1				1	1				1	0	10	786	1						1			0	80	2	6	0	0	2	2	1
9	61	2	25.21	2		1				1	2					0	15	901					1		1			0				0	0
10	70	2	25.51	3	1		1				1					1	12	812	1							1		1	120	10	2	0	0	5	4	3
10	70	2	25.51	3	1		1				2					1	17	1364	1							1		1				0	0
